# Supplementary material for: Investigating eHealth Lifestyle Interventions for Vulnerable Pregnant Women: Scoping Review of Facilitators and Barriers
Source: J Med Internet Res. 2024 Dec 20;26:e54366. doi: 10.2196/54366 (PMC11699491; doi:10.2196/54366)
Supplement: Multimedia Appendix 3 [file jmir_v26i1e54366_app3.xlsx]

## Sheet: Table 1 (full).
Study name	Used eHealth modality	Targeted health topic	Vulnerability factor; Target group	Country	First author, year; Study design	Study aim	Primary outcome measures	Intervention description	Number of participants	Participant's characteristics
Baby Steps to Healthier Habits /Baby Buddy	App	Diet and physical activity	SESᵃ; From economically and socially disadvantaged communities	United Kingdom	Rhodes, 2023 Design paper	To describe the three stages of user research guiding the creation of the intervention within the app Baby Buddy.	N.A.ᵇ	Frequency: weekly messages. Duration: 32 weeks. Aim: to promote healthy eating and physical activity for expectant parents.	Study 1: 30 Study 2: 29 Study 3: 19	Study 1 Sex: 50% female. Age: 63% 30-39 years. Ethnicity/race: 47% White. Education: 53% highest level secondary education or none. Unemployment: unkown. (Household) income: unknown. Relationship status: unknown.
Health-e Babies	App	Diet, physical activity and stress	SES; From socially disadvantaged communities	Australia	Dalton, 2018 Observational	To identify potential barriers associated with the implementation of a pregnancy app.	Differences in characteristics between app-user and non-app users.	Frequency: N.A. Duration: 10 weeks in the second trimester. Aim: to provide pregnancy related information, give advice for problems women might experience during pregnancy and to promote a healthy lifestyle. The app also aims to enable easy access to hospitals, community health services, support groups and research based websites.	30 app-users, 94 non-app users	Non-app users Sex: 100% female. Age: 26 years. Ethnicity/race: unknown. Education: 24% 10 years of education or less. Unemployment: 16%. (Household) income: unknown. Relationship status: 16% separated or divorced.
Healthy babies	SMS, web-based, social media	Diet, physical activity, stress, and sleep	Ethnicityᶜ; African-American	United States	Herring, 2019 Design paper and RCTᵈ	To describe the design and baseline findings of the intervention.	Prevalence of excessive gestational weight gain.	Frequency: daily SMS, a new behavior change goal introduced every 2-4 weeks. Duration: 28 weeks. Aim: to minimize excessive gestational weight gain by motivating and maintaining behavior change.	131 intervention, 131 usual obstetric care	Total Sex: 100% female. Age: 26 years. Ethnicity/race: African-American. Education: 65% highest level high school or less. Unemployment: 51%. (Household) income: 97% eligible for WICᵉ program. Relationship status: 77% single.
Healthy pregnancy: step by step	Tablet / computer-based program	Diet, stress, and smoking	SES, ethnicity; Underserved pregnant women	United States	Mauriello, 2011 Observational	To test the acceptability and feasibility of the intervention	Rating of fourteen items about the intervention; recruitment results.	Frequency: one session. Duration: 25 minutes. Aim: to offer individually tailored and stage-matched behavior change strategies focused on two priority health behavior risks.	87	Sex: 100% female. Age: unkown. Ethnicity/race: 46% Hispanic. Education: 78% highest level high school diploma or less. Unemployment: unkown. (Household) income: unkown. Relationship status: 39% single or separated.
Healthy pregnancy: step by step	Tablet / computer-based program	Diet, stress, and smoking	SES, ethnicity; Underserved pregnant women	United States	Prochaska, 2011 Design paper	To describe the development of the intervention.	N.A.	Frequency: one session. Duration: 20-30 minutes. Aim: to offer individually tailored and stage-matched behavior change strategies focused on two priority health behavior risks.	N.A.	N.A.
Healthy pregnancy: step by step	Tablet / computer-based program	Diet, stress, and smoking	SES, ethnicity; Underserved pregnant women	United States	Mauriello, 2016 RCT	To test the effectiveness, engagement and acceptability of the intervention.	Number of behavior risks.	Frequency: 3 sessions during pregnancy each about 12 weeks apart. Duration: 20 minutes per session. Aim: to offer individually tailored and stage-matched behavior change strategies focused on two priority health behavior risks.	169 intervention, 166 control	Total Sex: 100% female. Age: 27 years. Ethnicity/race: 65% Hispanic. Education: 68% highest level high school diploma or less. Unemployment: 51%. (Household) income: unkown. Relationship status: 34% single, separated or divorced.
I-Pregno	App	Diet, physical activity and stress	SES, education, social capital, age; Low SES or psychosocially burdenedᶠ	Austria	Vogel, 2023 RCT protocol	To describe a study protocol that will examine the efficacy of the intervention.	BMI	Frequency: 3 times a week Duration: 12 weeks Aim: to offer a blended counseling approach combining a self-guided app (12 modules on improving psychosocial or behavioral aspects associated with gestational weight gain and perinatal mental health) with face-to-face counseling.	N.A.	N.A.
MAMA-EMPOWER	App	Diet, physical activity, stress, smoking and alcohol consumption	Ethnicity; Aboriginal and Torres Strait Islander	Australia	Kennedy, 2021 Design paper and observational	To describe the development and pretest of a prototype of the intervention.	The user Mobile Application Rating Scale score.	Frequency: N.A. Duration: 1 month Aim: to tackle three out of the seven top modifiable risk factors impacting the Indigenous health.	Phase 1: 8. Phase 2: 6. Phase 3: 16.	Phase 3 Sex: 100% female. Age: 26 years. Ethnicity/race: 94% Aboriginal. Education: 31% year 10-11. Unemployment: unknown. (Household) income: unknown. Relationship status: 75% has a partner.
Momhealth	Tablet, SMS	Diet, physical activity, and stress	Age; Adolescents	United States	Wambach, 2021 Quasi-experimental	To examine the feasibility, acceptability, usability, and relevance of the intervention.	Participation rate, participant experience	Frequency: daily SMS, weekly virtual home visits and weekly virtual support groups. Duration: 8 weeks prenatally and 4 weeks postpartum. Aim: to deliver nine educational modules (three in each lifestyle area).	6	Sex: 100% female. Age: 18 years. Ethnicity/race: unkown. Education: 33% completed high school. Unemployment: unknown. (Household) income: 100% eligible for WIC benefit. Relationship status: 100% single.
Momhealth	Tablet, SMS	Diet, physical activity, and stress	Age; Adolescents	United States	Wambach, 2022 Pilot RCT	To test the effectiveness, utility and acceptability of the intervention	Health behavior measures	Frequency: daily SMS, weekly virtual home visits and weekly virtual support groups. Duration: 8 weeks prenatally and 4 weeks postpartum. Aim: to deliver nine educational modules (three in each lifestyle area).	31 intervention, 31 control	Total Sex: 100% female. Age: 18 years. Ethnicity/race: 44% Black. Education: 48% completed middle school, 44% attending school. Unemployment: 58%. (Household) income: 31% less than $25,000. Relationship status: 63% single.
Mums and Bubs Deadly Diets	App or digital tool	Diet	ethnicity; Aboriginal and Torres Strait Islander	Australia	Gilbert, 2023 Design	To describe the approach of knowledge building related to nutrition needs of the target group and of co-designing the mHealth tool.	N.A.	Frequency: N.A. Duration: N.A. Aim: to support the nutrition needs of Indigenous women during pregnancy.	N.A.	N.A.
My Healthy Pregnancy	App	Diet, stress, smoking, and alcohol consumption	SES, ethnicity, social capital; From a hard-to-reach population	United States	Krishnamurti, 2017 Design paper and observational	To describe the development and a proof-of-concept pilot to assess the usability of the intervention.	Engagement, preterm-birth related risks, and risk reduction and health-promoting behavioral intentions.	Frequency: N.A. Duration: 3 months. Aim: to increase attendance at prenatal care appointment, asses and communicate pregnancy risks related to preterm birth, and encourage risk-reduction behaviors and health promoting intentions.	16	Sex: 100% female. Age: 24 years. Ethnicity/race: 69% African-American. Education: 31% highest level high school or less. Unemployment: unkown. (Household) income: 75% less than $25,000. Relationship status: unkown.
Quit4baby	SMS	Smoking	SES; Low-income	United States	Abroms, 2015 Observational	To demonstrate the feasibility and acceptability of Quit4baby.	Overall rating of the program, the level of engagement and use of the interactive features, and the types of interactions that were favored.	Frequency: 1-5 SMS per day. Duration: 43 days. Aim: to provide personalized support, skills training, and social support to help pregnant women quit smoking.	20	Sex: 100% female. Age: 28 years. Ethnicity/race: 65% White. Education: 65% highest level high school or less. Unemployment: 70%. (Household) income: unkown. Relationship status: 55% single or separated.
Quit4baby	SMS	Smoking	SES; Low-income	United States	Abroms, 2017 RCT	To test the efficacy of Quit4baby.	Biochemically confirmed point prevalence abstinence (PPA) at follow-up.	Frequency: 1-8 SMS per day. Duration: up till 3 months after the set quit date (and again 1 month prior to due date till 6 months after). Aim: to provide personalized support, skills training, and social support to help pregnant women quit smoking.	250 intervention (Text4baby + Quit4baby), 247 control (Text4baby)	Total Sex: 100% female. Age: 26 years. Ethnicity/race: 63% White. Education: 60% highest level high school or less. Unemployment: 67%. (Household) income: 85% $30,000 or less. Relationship status: 39% single or seperated.
Quit4baby	SMS	Smoking	SES; Low-income	United States	Leavitt, 2017 Observational	To test the feasibility and effectiveness of recruiting pregnant smokers with recruitment text messages to subscribers of Text4baby.	Response to recruitment message.	Frequency: N.A. Duration:N.A. Aim: to provide personalized support, skills training, and social support to help pregnant women quit smoking.	199 (enrolled though the recruitment messages)	Sex: 100% female. Age: 26 years. Ethnicity/race: 67% White. Education: 75% highest level higschool or less. Unemployment: 61%. (Household) income: 81% $30,000 or less Relationship status: unkown.
S.M.A.S.H. Out Cigarettes	Web-based	Smoking	Age; adolescents	United States	Comer, 2010 Design paper	To describe the development of the intervention, its content and form of delivery.	N.A.	Frequency: N.A. Duration: N.A. Aim: to teach the hazards of smoking for the adolescent and her baby, teach smoking cessation skills, and providing links to other resources, a blog and a Facebook group	N.A.	N.A.
Smartmoms in WIC/ Healthy beginnings	App	Diet, physical activity, stress, sleep	SES; Low-income and receiving WIC benefit	United States	Flanagan, 2020 Design paper and RCT protocol	To present the design and RCT protocol of the intervention.	The incidence of adherence to the 2009 IOM guidelines for gestational weight gain.	Frequency: N.A. Duration: 24 weeks. Aim: to promote healthy gestational weight gain through self-monitoring of weight and activity data, automated prescriptive feedback from the mobile app, and personalized feedback from health coaches	N.A.	N.A.
Smokebeat	App with wearable	Smoking	SES; Medicaid eligible	United States	Joyce, 2021 Pilot RCT	To examine the feasibility, acceptability, and effectiveness of the intervention with different incentives and durations.	Change in the self-reported cigarettes smoked.	Frequency: wearing watch 16 hours a day. Duration: 3-12 weeks Aim: to provide a dashboard where participants can see their smoking behavior, and receive insights and targeted messages useful for cessation.	Pilot 1: 18 intervention, 9 control. Pilot 2: 4 intervention, 4 control. Pilot 3: 2 intervention, 2 control.	Pilot 1 Total Sex: 100% female. Age: 27 years. Ethnicity/race: 25% of Hispanic origin. Education: 80% completed high school. Unemployment: 64%. (Household) income: 68% below $20,000. Relationship status: 36% married or partnered.
Text4baby	SMS	Diet, physical activity, smoking, and alcohol consumption	SES; Low-income	United States	Whittaker, 2012 Design paper	To describe the development and implementation of the intervention.	N.A.	Frequency: 3 SMS per week. Duration: whole pregnancy. Aim: to provide information and motivation to adopt and maintain healthy behaviors, and to increase maternal expectations for health outcomes and to promote self-efficacy to utilize the health care system and make informed health care choices.	N.A.	N.A.
Text4baby	SMS	Diet, physical activity, smoking, and alcohol consumption	SES; Low-income	United States	Evans, 2012 Pilot evaluation	To evaluate how well the text messages are understood, trusted, liked, and acted upon.	Knowledge, attitudes, beliefs, and behaviors concerning health related behaviors and risk factors.	Frequency: 3 SMS per week. Duration: whole pregnancy. Aim: to provide information and motivation to adopt and maintain healthy behaviors, and to increase maternal expectations for health outcomes and to promote self-efficacy to utilize the health care system and make informed health care choices.	123	Sex: 100% female. Age: 28 years. Ethnicity/race: 51% White. Education: 76% highest level high school degree or less. Unemployment: 43% currently in school or working. (Household) income: 76% ever participated in the WIC program. Relationship status: 38% single or separated.
Text4baby	SMS	Diet, physical activity, smoking, and alcohol consumption	SES; Low-income	United States	Remick, 2013 Design paper	To describe the content development, partnerships, and evaluation of the intervention.	N.A.	Frequency: 3 SMS per week. Duration: whole pregnancy. Aim: to provide information and motivation to adopt and maintain healthy behaviors, and to increase maternal expectations for health outcomes and to promote self-efficacy to utilize the health care system and make informed health care choices.	N.A.	N.A.
Text4baby	SMS	Diet, physical activity, smoking, and alcohol consumption	SES; Low-income	United States	Huberty, 2016 Design paper and observational	To develop physical activity text messages, and determine their preferred dose.	N.A.	Frequency: N.A. Duration: whole pregnancy. Aim: to provide pregnant women with evidence-based information about physical activity and improve their physical activity participation during pregnancy.	Phase 1: 15. Phase 2: 17. Phase 3: 326.	Phase 3 Sex: 100% female. Age: 31 years. Ethnicity/race: 71% Caucasian. Education: 22% highest level high school or less. Unemployment: unkown. (Household) income: 31% below $20,000. Relationship status: 23% single, separated or divorced.
Text4baby	SMS	Diet, physical activity, smoking, and alcohol consumption	SES; Low-income	United States	Huberty, 2017 RCT	To determine the effective dose/timing of physical activity text messages and their effectiveness.	Increase in physical activity by time or frequency.	Frequency: 3 or 7 times per week. Duration: whole pregnancy. Aim: to provide pregnant women with evidence-based information about physical activity and improve their physical activity participation during pregnancy	3 groups of different interventions, consisting of 21, 20 and 18 participants, and 21 participants in the control group.	Total Sex: 100% female. Age: 31 years. Ethnicity/race: 86% Caucasian. Education: 5% highest level high school or less. Unemployment: unkown. (Household) income: 4% below $20,000. Relationship status: 99% married or partnered.
Together with Eva	App	Stress, smoking	SES; Low SES	Netherlands	van Dijk, 2021 RCT protocol	To describe how the effectiveness of the intervention will be tested.	Self-reported smoking cessation	Frequency: N.A. Duration: 8 weeks. Aim: to support pregnant women to quit smoking during pregnancy and stay abstinent after giving birth with psycho-education, a personalized stop-smoking plan, stress reducing exercises comprising of HRV-biofeedback, and problem-solving techniques.	N.A.	N.A.
N.A.	Web-based	Diet and physical activity	SES; Socially disadvantaged area	Australia	Carolan-Olah, 2021 Design paper and observational	To describe the development and to evaluate user friendliness, usefulness, and acceptability of the intervention.	Participants’ experiences and perceptions of the website.	Frequency: N.A. Duration: N.A. Aim: to provide pregnant women with the necessary information and motivation to make healthy choices in pregnancy.	40	Sex: 100% female. Age: 31 years. Ethnicity/race: unkown (30% spoke a language other than English at home). Education: 23% highest level secondary school. Unemployment: unkown. (Household) income: unkown. Relationship status: unkown.
N.A.	Web-based	Smoking	Place of residence, SES; Rural, economically depressed region	United States	Harris, 2015 Pilot RCT	To determine feasibility of the interventions and collect early efficacy data.	Abstinence of smoking, determined by self-reported smoking and urinary cotinine.	Contingency management (CM) Frequency: twice a day. Duration: 6 weeks. Aim: to promote smoking cessation through a web-based contingency management program with carbon monoxide measurements. Smoking cessation for healthy births (SCHB) Frequency: 10 phone calls. Duration: several months. Aim: to promote smoking cessation through a nurse-delivered telephone counseling program.	7 in contingency management, 10 in smoking Cessation for Healthy Births (SCHB)	SCHB Sex: 100% female. Age: 24 years. Ethnicity/race: 100% white. Education: unkown. Unemployment: unkown. (Household) income: unkown. Relationship status: unkown.
N.A.	SMS	Diet and physical activity	SES; Low-income	United States	Holmes, 2020 RCT	To test the effectiveness of the intervention.	Prevalence of excessive gestational weight gain.	Frequency: one SMS per week. Duration: 18 weeks. Aim: to prevent excessive gestational weight gain.	42 intervention, 41 control	Intervention group Sex: 100% female. Age: 27 years. Ethnicity/race: 45% White (54% of participants self-identified multiple ethncities/races). Education: 45% highest level of education less than college. Unemployment: unkown. (Household) income: unkown. Relationship status: unkown.
N.A.	SMS (two-way)	Stress	SES, ethnicity; Low-income and minority	United States	Song, 2013 Quasi-experimental	To test the effectiveness of the intervention.	Perceived level of pregnancy knowledge	Frequency: encouraged use after 48 hours of non-use. Duration: one month. Aim: to distribute and encourage the user to seek pregnancy and health-related information.	20	Sex: 100% female. Age: 21 years. Ethnicity/race: 80% African-American. Education: unkown. Unemployment: unkown. (Household) income: unkown. Relationship status: 50% single.
N.A.	Social media, SMS	Diet, physical activity and stress	SES, age; Adolescents and adults with a low income	United States	Van der Wyst, 2019 Quasi-experimental	To test the effectiveness of the intervention.	Diet quality, health beliefs and health knowledge.	Frequency: 6 facebook messages and/or SMS per week Duration: 18 weeks Aim: to provide health information (pregnancy fitness, healthy recipes, diet, pregnancy fun facts, and stress management).	10 adolescents and 12 adults	Sex: 100% female. Age: 17 years (adolescents), 29 years (adults). Ethnicity/race: 50% Black. Education: unknown. Unemployment: unknown. (Household) income: 45% enrolled in WIC program. Relationship status: unknown.
a SES: Socio-economic status.
b N.A.: Not applicable or unknown
c Ethnicity: ethnicity, race, culture and language.
d RCT: randomized controlled trial.
e WIC: women and infant center.
f Psychosocially burdened: meeting at least one of the psychosocial burden factors as described in Vogel et al [33].
